# Supplementary material for: Evaluation of Inter-Observer Reliability of Animal Welfare Indicators: Which Is the Best Index to Use?
Source: Animals (Basel). 2021 May 18;11(5):1445. doi: 10.3390/ani11051445 (PMC8157558; doi:10.3390/ani11051445)
Supplement: Supplementary file 1 [file animals-11-01445-s001.zip]

Archive with 1 entries (1 files):
- animals-1177606-s001.pdf
